# Supplementary material for: Pilot Study for the Dietary Assessment of Xenobiotics Derived from Food Processing in an Adult Spanish Sample
Source: Foods. 2022 Feb 5;11(3):470. doi: 10.3390/foods11030470 (PMC8834107; doi:10.3390/foods11030470)
Supplement: Supplementary file 1 [file foods-11-00470-s001.zip]

Archive with 1 entries (1 files):
- foods-1516748-supplementary.pdf
